# Supplementary material for: Sugar-Binding Profiles of Chitin-Binding Lectins from the Hevein Family: A Comprehensive Study
Source: Int J Mol Sci. 2017 May 30;18(6):1160. doi: 10.3390/ijms18061160 (PMC5485984; doi:10.3390/ijms18061160)
Supplement: Supplementary file 1 [file ijms-18-01160-s001.zip]

Archive with 3 entries (2 files):
- ijms-196287-spl-proofback/
- ijms-196287-spl-proofback/Itakura_FigS1.pdf
- ijms-196287-spl-proofback/Itakura_TableS1.pdf
